# Supplementary material for: Redesigning a faculty development program for clinical teachers in Indonesia: a before-and-after study
Source: J Educ Eval Health Prof. 2024 Jun 13;21:14. doi: 10.3352/jeehp.2024.21.14 (PMC11893188; doi:10.3352/jeehp.2024.21.14)
Supplement: Supplementary file 1 [file jeehp-21-14-dataset1.xlsx]

## Sheet: K1 Questionnaire
No.	Institution	Area	N	Asynchronous Questionnaire			Mean	Synchronous Questionnaire			Mean
				Day 1	Day 2	Day 3		Day 1	Day 2	Day 3
First	Institution 2	Jakarta	40	3.402	3.634	3.525	3.52	3.402	3.61	3.558	3.523
	Institution 3	Java & Kalimantan	31	3.505	3.548	3.548	3.534	3.462	3.559	3.57	3.53
	Institution 4	Jakarta	36	3.352	3.519	3.403	3.425	3.278	3.491	3.565	3.445
Second	Institution A	Jakarta	37	3.477	3.586	3.622	3.561	3.505	3.595	3.604	3.57
	Institution B	Jakarta	52	3.641	3.75	3.663	3.685	3.609	3.718	3.647	3.658
	Institution C	Jakarta	54	3.623	3.623	3.648	3.632	3.617	3.673	3.636	3.64
	Institution D	Java & Kalimantan	39	3.625	3.744	3.718	3.684	3.65	3.701	3.701	3.673
	Institution E	Sumatra	42	3.603	3.619	3.714	3.645	3.532	3.563	3.659	3.585
	Institution F-1	Sumatra	37	3.568	3.685	3.514	3.589	3.468	3.64	3.604	3.571
	Institution F-2	Sumatra	49	3.592	3.667	3.602	3.623	3.585	3.647	3.612	3.617
	Institution F-3	Sumatra	20	3.508	3.6	3.625	3.578	3.429	3.6	3.617	3.549

## Sheet: K1 Questionnaire_Detail
			Asynchronous Session				Synchronous Session
No	Institution	Piloting Program	Day 1	Day 2	Day 3	Mean	Day 1	Day 2	Day 3	Mean
1	Institution F-1	Second	3	3	2.5	2.83333	3.2	3	3	3.06667
2	Institution F-1	Second	3	3	3	3	3	3	3	3
3	Institution F-1	Second	3	4	3	3.33333	3	3.8	3	3.26667
4	Institution F-1	Second	4	4	4	4	4	4	4	4
5	Institution F-1	Second	4	4	4	4	4	4	4	4
6	Institution F-1	Second	3	3.5	4	3.5	3	3.4	3.8	3.4
7	Institution F-1	Second	3	3	3	3	3	3	3	3
8	Institution F-1	Second	3.8	4	4	3.93333	3.4	4	4	3.8
9	Institution F-1	Second	3.8	3	4	3.6	3	3	3.8	3.26667
10	Institution F-1	Second	4	4	4	4	4	4	4	4
11	Institution F-1	Second	3.2	3.25	3.25	3.23333	3	3.4	3.4	3.26667
12	Institution F-1	Second	4	4	4	4	3.4	3.4	4	3.6
13	Institution F-1	Second	3.8	3.75	3.25	3.6	3.6	3.6	3.8	3.66667
14	Institution F-1	Second	3.2	3	3	3.06667	3	3	3	3
15	Institution F-1	Second	3	2.75	2.5	2.75	3.2	2.8	3	3
16	Institution F-1	Second	4	4	4	4	3.8	4	3.8	3.86667
17	Institution F-1	Second	4	4	4	4	4	4	4	4
18	Institution F-1	Second	4	4	3	3.66667	4	4	3	3.66667
19	Institution F-1	Second	4	4	4	4	3.6	3.8	4	3.8
20	Institution F-1	Second	3	3	3	3	3.2	3	3	3.06667
21	Institution F-1	Second	4	4	4	4	3.4	3.4	3	3.26667
22	Institution F-1	Second	4	4	4	4	4	4	4	4
23	Institution F-1	Second	3.8	4	3.25	3.68333	3	3	3.8	3.26667
24	Institution F-1	Second	3	4	4	3.66667	3	4	4	3.66667
25	Institution F-1	Second	3	3.25	2.5	2.91667	3	3.2	3	3.06667
26	Institution F-1	Second	3	4	3	3.33333	3	4	3.2	3.4
27	Institution F-1	Second	3	3	4	3.33333	3	3	4	3.33333
28	Institution F-1	Second	3	3	3	3	3	3	3	3
29	Institution F-1	Second	4	4	4	4	4	4	4	4
30	Institution F-1	Second	4	4	3	3.66667	4	4	3	3.66667
31	Institution F-1	Second	4	4	4	4	4	4	4	4
32	Institution F-1	Second	4	4	4	4	4	4	4	4
33	Institution F-1	Second	4	4	4	4	4	4	4	4
34	Institution F-1	Second	3	4	3	3.33333	2.8	4	3	3.26667
35	Institution F-1	Second	4	4	4	4	4	4	4	4
36	Institution F-1	Second	4	4	4	4	3.6	4	4	3.86667
37	Institution F-1	Second	4	4	4	4	3.8	4	4	3.93333
38	Institution F-2	Second	4	4	4	4	4	4	4	4
39	Institution F-2	Second	4	4	3	3.66667	4	4	3	3.66667
41	Institution F-2	Second	3	3	3	3	3	3	3	3
42	Institution F-2	Second	4	4	4	4	4	4	4	4
43	Institution F-2	Second	4	4	4	4	3.6	4	4	3.86667
44	Institution F-2	Second	4	4	4	4	4	4	4	4
45	Institution F-2	Second	4	4	4	4	4	4	4	4
46	Institution F-2	Second	4	4	4	4	4	4	4	4
47	Institution F-2	Second	4	4	4	4	4	4	4	4
48	Institution F-2	Second	3	3	3	3	3	3	3	3
49	Institution F-2	Second	4	4	4	4	4	4	4	4
50	Institution F-2	Second	4	4	4	4	4	4	4	4
51	Institution F-2	Second	3.8	3	3	3.26667	4	3	3	3.33333
52	Institution F-2	Second	4	4	4	4	4	4	4	4
53	Institution F-2	Second	3	3.25	3	3.08333	3	3.8	3	3.26667
54	Institution F-2	Second	4	4	4	4	3.8	4	4	3.93333
55	Institution F-2	Second	3	4	3.75	3.58333	3	4	4	3.66667
56	Institution F-2	Second	3	3	3	3	3	3	3	3
57	Institution F-2	Second	3	3	3	3	3	3	3	3
58	Institution F-2	Second	3.6	4	4	3.86667	3.2	3.8	3.8	3.6
59	Institution F-2	Second	4	4	4	4	4	4	4	4
60	Institution F-2	Second	4	4	4	4	4	4	4	4
61	Institution F-2	Second	4	4	4	4	4	3.8	4	3.93333
62	Institution F-2	Second	4	4	4	4	4	4	4	4
63	Institution F-2	Second	4	4	4	4	3.6	4	4	3.86667
64	Institution F-2	Second	4	4	3.5	3.83333	4	4	4	4
65	Institution F-2	Second	4	4	4	4	3.8	4	3.8	3.86667
66	Institution F-2	Second	3	4	4	3.66667	4	3.4	4	3.8
67	Institution F-2	Second	4	4	4	4	3.8	4	4	3.93333
68	Institution F-2	Second	3	3	3	3	3	3	3	3
69	Institution F-2	Second	3	3	3	3	3	3	3	3
70	Institution F-2	Second	3	3	3	3	3	3	3	3
71	Institution F-2	Second	4	4	4	4	4	4	4	4
72	Institution F-2	Second	3.2	4	4	3.73333	3.6	4	3.2	3.6
73	Institution F-2	Second	3	3	3	3	3.2	3.2	3.2	3.2
74	Institution F-2	Second	3	3	3	3	3	3	3	3
75	Institution F-2	Second	4	4	4	4	3	3.8	3.8	3.53333
76	Institution F-2	Second	3	3	3	3	3	3	3	3
77	Institution F-2	Second	4	4	4	4	4	4	4	4
78	Institution F-2	Second	3	3	3	3	3	3	3	3
79	Institution F-2	Second	3	3	3	3	3	3	3	3
80	Institution F-2	Second	4	4	4	4	4	4	4	4
81	Institution F-2	Second	3.4	4	4	3.8	3.2	3	3.6	3.26667
82	Institution F-2	Second	3	3	3	3	3	3	3	3
83	Institution F-2	Second	3	3	3	3	3	3	3	3
84	Institution F-2	Second	3	3	3	3	3	3	3	3
85	Institution F-2	Second	4	4	4	4	4	4	4	4
86	Institution F-2	Second	4	4	4	4	4	3.8	4	3.93333
87	Institution F-2	Second	4	4	4	4	3.8	4	4	3.93333
88	Institution F-3	Second	3	4	4	3.66667	3	4	3.6	3.53333
89	Institution F-3	Second	3.2	3	3.75	3.31667	3.4	3	4	3.46667
90	Institution F-3	Second	4	4	4	4	4	4	3.8	3.93333
91	Institution F-3	Second	3	3	3	3	3	2.8	3	2.93333
92	Institution F-3	Second	4	3	3	3.33333	4	3	3	3.33333
93	Institution F-3	Second	4	4	4	4	3.8	4	4	3.93333
94	Institution F-3	Second	4	4	4	4	4	4	4	4
95	Institution F-3	Second	3	4	4	3.66667	3	4	4	3.66667
96	Institution F-3	Second	4	4	4	4	4	4	4	4
97	Institution F-3	Second	4	4	4	4	3.6	4	4	3.86667
98	Institution F-3	Second	3	3	3	3	3	3	3	3
99	Institution F-3	Second	3.4	4	3	3.46667	3	3.6	3	3.2
100	Institution F-3	Second	4	4	4	4	4	4	4	4
101	Institution F-3	Second	3	3	3	3	3	3	3	3
102	Institution F-3	Second	4	4	4	4	2.8	4	4	3.6
103	Institution F-3	Second	4	4	4	4	4	4	4	4
104	Institution F-3	Second	3	3	4	3.33333	3	3	4	3.33333
105	Institution F-3	Second	3	3	3	3	3	3	3	3
106	Institution F-3	Second	4	4	4	4	4	4	4	4
107	Institution F-3	Second	3	3	3	3	3	3	3	3
108	Institution C	Second	4	4	4	4	4	4	4	4
109	Institution C	Second	3	3	3	3	3	3	3	3
110	Institution C	Second	4	4	4	4	4	4	4	4
111	Institution C	Second	4	4	4	4	4	4	4	4
112	Institution C	Second	3	3	3	3	3	3	3	3
113	Institution C	Second	4	4	4	4	4	4	4	4
114	Institution C	Second	4	4	4	4	3.67	4	4	3.89
115	Institution C	Second	3	3	3	3	3	3	3	3
116	Institution C	Second	4	4	4	4	4	4	4	4
117	Institution C	Second	4	4	4	4	4	4	4	4
118	Institution C	Second	3.67	3.33	3	3.33333	4	4	3	3.66667
119	Institution C	Second	4	4	4	4	4	4	4	4
120	Institution C	Second	4	4	4	4	3.67	3.67	4	3.78
121	Institution C	Second	3	3	3	3	3	3	2.5	2.83333
123	Institution C	Second	3	3	3	3	4	3	3	3.33333
124	Institution C	Second	3	3.33	4	3.44333	3	3.33	3	3.11
125	Institution C	Second	4	4	4	4	4	4	4	4
126	Institution C	Second	3.33	3.67	3	3.33333	3.67	3.33	4	3.66667
127	Institution C	Second	4	4	4	4	4	4	4	4
128	Institution C	Second	4	4	4	4	3.67	4	4	3.89
129	Institution C	Second	3	3	3	3	3	3	3	3
130	Institution C	Second	4	4	4	4	4	4	4	4
131	Institution C	Second	3	3	3	3	3	3	3	3
132	Institution C	Second	4	4	4	4	4	4	4	4
133	Institution C	Second	4	4	4	4	4	4	4	4
134	Institution C	Second	4	4	4	4	3.67	4	4	3.89
135	Institution C	Second	4	4	4	4	4	4	4	4
136	Institution C	Second	4	4	4	4	4	4	4	4
137	Institution C	Second	3	3	4	3.33333	3.33	4	4	3.77667
138	Institution C	Second	3.33	3.33	3	3.22	3.67	3.67	4	3.78
139	Institution C	Second	3	3	3	3	3	3.33	3	3.11
140	Institution C	Second	3.33	4	4	3.77667	3.33	4	4	3.77667
141	Institution C	Second	3	3	3	3	3	3	3	3
142	Institution C	Second	4	4	4	4	4	4	4	4
143	Institution C	Second	4	4	4	4	4	4	4	4
144	Institution C	Second	4	4	4	4	4	4	4	4
145	Institution C	Second	3	3	3	3	3	3	3	3
146	Institution C	Second	3.33	3	3	3.11	3	3	3	3
147	Institution C	Second	3	3	3	3	3	3	3	3
148	Institution C	Second	4	4	4	4	4	4	4	4
149	Institution C	Second	3.67	3	4	3.55667	4	4	4	4
150	Institution C	Second	3	3	3	3	3	3	3	3
151	Institution C	Second	4	4	4	4	4	4	4	4
152	Institution C	Second	4	4	4	4	4	4	4	4
153	Institution C	Second	4	4	4	4	4	4	4	4
154	Institution C	Second	3	3	3	3	3	3.33	3	3.11
155	Institution C	Second	4	4	4	4	4	4	4	4
156	Institution C	Second	3	3	3	3	3	3	3	3
157	Institution C	Second	3.67	4	4	3.89	3	3.67	4	3.55667
158	Institution C	Second	4	4	4	4	4	4	4	4
159	Institution C	Second	4	4	4	4	4	4	4	4
160	Institution C	Second	3	3	3	3	3.67	3	3	3.22333
161	Institution C	Second	3.67	4	4	3.89	4	4	3.5	3.83333
162	Institution C	Second	3	4	4	3.66667	3	4	4	3.66667
163	Institution E	Second	3.33	4	4	3.77667	4	4	4	4
164	Institution E	Second	3	3	4	3.33333	3	3	3.67	3.22333
165	Institution E	Second	4	4	4	4	3	3	4	3.33333
166	Institution E	Second	3	3	3	3	3	3	3	3
167	Institution E	Second	4	4	3	3.66667	4	4	3	3.66667
168	Institution E	Second	4	4	4	4	4	4	4	4
169	Institution E	Second	3.67	4	4	3.89	4	3.67	3.67	3.78
170	Institution E	Second	3	3	4	3.33333	3	3	3.67	3.22333
171	Institution E	Second	3	3	3	3	3	3	3	3
172	Institution E	Second	3.67	3.33	4	3.66667	4	3.67	4	3.89
173	Institution E	Second	4	4	4	4	3.33	4	4	3.77667
174	Institution E	Second	4	4	4	4	3.67	4	4	3.89
175	Institution E	Second	4	4	4	4	4	4	4	4
176	Institution E	Second	2.67	3	3	2.89	3	3	3	3
177	Institution E	Second	4	4	4	4	4	4	4	4
178	Institution E	Second	4	4	4	4	4	4	4	4
179	Institution E	Second	3	3	3	3	3	3	3	3
180	Institution E	Second	3.67	3.33	4	3.66667	3.67	3	3.67	3.44667
181	Institution E	Second	4	4	4	4	4	4	4	4
182	Institution E	Second	4	4	4	4	3.67	3.67	3.67	3.67
183	Institution E	Second	3.33	3	3	3.11	4	3	3	3.33333
184	Institution E	Second	4	4	4	4	4	4	4	4
185	Institution E	Second	4	4	4	4	4	4	4	4
187	Institution E	Second	4	4	4	4	4	4	4	4
188	Institution E	Second	4	4	4	4	4	4	4	4
189	Institution E	Second	4	4	4	4	4	4	4	4
190	Institution E	Second	3.33	3	3	3.11	3.67	3	3	3.22333
191	Institution E	Second	3	4	4	3.66667	3	4	4	3.66667
192	Institution E	Second	4	4	4	4	4	4	4	4
193	Institution E	Second	4	4	4	4	4	4	4	4
194	Institution E	Second	3	3	3	3	3	3	3	3
195	Institution E	Second	3	3	3	3	3	3	3	3
196	Institution E	Second	3	3	3	3	3	3	3	3
197	Institution E	Second	3.33	3	3	3.11	3	3	3	3
198	Institution E	Second	4	3	4	3.66667	3	4	3.67	3.55667
199	Institution E	Second	4	4	4	4	4	3.67	4	3.89
200	Institution E	Second	3	3	3	3	3	3	3	3
201	Institution E	Second	4	4	4	4	3.33	4	4	3.77667
202	Institution E	Second	4	4	4	4	3.33	3.67	4	3.66667
203	Institution E	Second	3	3.33	4	3.44333	3	3	4	3.33333
205	Institution E	Second	3.33	4	4	3.77667	2.67	3.33	3.67	3.22333
206	Institution E	Second	4	4	4	4	4	4	4	4
207	Institution D	Second	4	4	4	4	4	4	4	4
208	Institution D	Second	3	4	3	3.33333	3	4	3.33	3.44333
209	Institution D	Second	4	4	4	4	4	4	4	4
210	Institution D	Second	4	4	4	4	4	4	4	4
211	Institution D	Second	3.67	3.67	4	3.78	3.33	3.67	4	3.66667
212	Institution D	Second	3.33	4	4	3.77667	3.67	4	3.67	3.78
213	Institution D	Second	4	4	4	4	3.67	4	4	3.89
214	Institution D	Second	4	4	4	4	4	4	4	4
215	Institution D	Second	4	4	4	4	4	4	4	4
216	Institution D	Second	4	4	4	4	4	4	4	4
217	Institution D	Second	4	4	4	4	4	4	4	4
218	Institution D	Second	3	3	3	3	3	3	3	3
219	Institution D	Second	3	3	3	3	3	3	3	3
220	Institution D	Second	4	4	4	4	4	4	4	4
221	Institution D	Second	4	4	4	4	4	4	4	4
222	Institution D	Second	3	3	3	3	3	3	3	3
223	Institution D	Second	3	3	3	3	3.67	3	3.33	3.33333
224	Institution D	Second	3	3	3	3	3	3	3	3
225	Institution D	Second	3	3	3	3	3	3	3	3
227	Institution D	Second	3.33	4	4	3.77667	3.33	3.67	4	3.66667
228	Institution D	Second	4	4	4	4	4	4	4	4
229	Institution D	Second	4	4	4	4	4	4	4	4
230	Institution D	Second	4	4	4	4	4	4	4	4
231	Institution D	Second	4	4	4	4	3.67	4	3.67	3.78
232	Institution D	Second	3.33	3.33	4	3.55333	3.67	3.67	3.67	3.67
233	Institution D	Second	4	4	4	4	4	4	4	4
235	Institution D	Second	4	4	4	4	4	4	4	4
236	Institution D	Second	4	4	4	4	4	4	4	4
237	Institution D	Second	3	3	3	3	3	3	3	3
238	Institution D	Second	4	4	4	4	4	4	4	4
239	Institution D	Second	3	4	4	3.66667	3	3	3.67	3.22333
240	Institution D	Second	3	4	3	3.33333	3	3	3	3
241	Institution D	Second	4	4	4	4	4	4	4	4
242	Institution D	Second	4	4	4	4	4	4	4	4
243	Institution D	Second	3.67	3	3	3.22333	4	3.33	3.33	3.55333
244	Institution D	Second	2.67	3	3	2.89	3	3	2.67	2.89
245	Institution D	Second	4	4	4	4	4	4	4	4
246	Institution D	Second	4	4	4	4	4	4	4	4
247	Institution D	Second	4	4	4	4	4	4	4	4
248	Institution B	Second	3.33	3.33	3	3.22	3	3.33	3	3.11
249	Institution B	Second	3.67	4	4	3.89	4	4	4	4
250	Institution B	Second	4	4	4	4	4	4	4	4
251	Institution B	Second	4	4	4	4	3.67	4	4	3.89
252	Institution B	Second	3.67	4	4	3.89	4	3.67	4	3.89
253	Institution B	Second	3	3.67	3	3.22333	3.67	3.67	3	3.44667
254	Institution B	Second	4	4	4	4	4	4	4	4
255	Institution B	Second	3.33	3.33	4	3.55333	3.33	3.67	4	3.66667
256	Institution B	Second	4	4	4	4	4	4	4	4
257	Institution B	Second	4	4	4	4	3	3.33	3.67	3.33333
258	Institution B	Second	3.67	4	4	3.89	3.67	4	4	3.89
259	Institution B	Second	3	4	4	3.66667	4	4	4	4
260	Institution B	Second	3	3	3	3	3	3.33	3	3.11
261	Institution B	Second	3	4	3	3.33333	3	4	3	3.33333
262	Institution B	Second	4	3	3	3.33333	4	3	3	3.33333
263	Institution B	Second	3.67	4	3	3.55667	3.33	3.67	3.67	3.55667
264	Institution B	Second	3	3	3	3	3	3	3	3
265	Institution B	Second	4	4	4	4	4	4	4	4
266	Institution B	Second	4	4	4	4	4	4	4	4
267	Institution B	Second	3	3	3	3	3.33	3	3	3.11
268	Institution B	Second	4	4	4	4	4	4	4	4
269	Institution B	Second	4	4	4	4	4	4	4	4
270	Institution B	Second	3.33	4	3	3.44333	3	4	3	3.33333
271	Institution B	Second	4	3	3	3.33333	3.67	3	3	3.22333
272	Institution B	Second	4	4	4	4	4	4	4	4
273	Institution B	Second	4	4	4	4	3	3.33	4	3.44333
274	Institution B	Second	3	3	3	3	3	3.33	3	3.11
275	Institution B	Second	4	4	4	4	4	4	4	4
276	Institution B	Second	4	4	4	4	4	4	4	4
277	Institution B	Second	4	4	4	4	4	4	4	4
278	Institution B	Second	3	4	4	3.66667	4	4	4	4
279	Institution B	Second	4	4	4	4	4	4	4	4
280	Institution B	Second	3	3	3	3	3	3	3	3
281	Institution B	Second	3.33	4	4	3.77667	4	4	3.67	3.89
282	Institution B	Second	3	4	3	3.33333	3	4	3	3.33333
283	Institution B	Second	3	3	3	3	3	3	3	3
284	Institution B	Second	3	4	4	3.66667	3	3	4	3.33333
285	Institution B	Second	3	3	3	3	3	3	3	3
286	Institution B	Second	3.67	3.33	3.5	3.5	3.67	4	3	3.55667
287	Institution B	Second	4	4	4	4	3.33	4	4	3.77667
288	Institution B	Second	4	4	4	4	4	4	4	4
289	Institution B	Second	3	3	3	3	3	3	3	3
290	Institution B	Second	4	4	4	4	4	4	4	4
291	Institution B	Second	4	4	3.5	3.83333	3	3.67	3.67	3.44667
292	Institution B	Second	4	4	4	4	4	4	4	4
293	Institution B	Second	4	4	4	4	4	4	4	4
294	Institution B	Second	4	4	4	4	3.67	3.67	4	3.78
295	Institution B	Second	4	4	4	4	4	4	4	4
296	Institution B	Second	4	4	4	4	4	4	4	4
297	Institution B	Second	3.67	3.33	3.5	3.5	3.33	3.67	3	3.33333
298	Institution B	Second	4	4	4	4	4	4	4	4
299	Institution B	Second	4	4	4	4	4	4	4	4
300	Institution A	Second	3	3.25	3	3.08333	2.8	3	3	2.93333
301	Institution A	Second	4	4	4	4	4	4	4	4
302	Institution A	Second	4	4	4	4	3.6	3.4	4	3.66667
303	Institution A	Second	3.4	3	3.25	3.21667	3.2	3.2	3.4	3.26667
304	Institution A	Second	4	4	4	4	4	4	4	4
305	Institution A	Second	3	3	3	3	3	3.6	3.4	3.33333
306	Institution A	Second	3	3	3	3	3	3	3	3
307	Institution A	Second	3	4	4	3.66667	3	3.4	3.8	3.4
308	Institution A	Second	3	3	3	3	3	3	3	3
309	Institution A	Second	4	4	4	4	3.4	4	3.6	3.66667
310	Institution A	Second	4	4	4	4	4	4	4	4
311	Institution A	Second	2.6	3	3	2.86667	2.8	3	3	2.93333
312	Institution A	Second	3.4	4	4	3.8	4	4	4	4
313	Institution A	Second	4	4	4	4	3.4	3.6	3.4	3.46667
314	Institution A	Second	4	4	4	4	3.2	4	3.6	3.6
315	Institution A	Second	3.6	3.25	3	3.28333	3.4	3	3	3.13333
316	Institution A	Second	4	4	4	4	4	4	4	4
317	Institution A	Second	3	3	3	3	3	3	3	3
318	Institution A	Second	3	3	3	3	3	3	3	3
319	Institution A	Second	3.6	4	4	3.86667	3.4	4	4	3.8
321	Institution A	Second	3.6	4	4	3.86667	3.6	3.4	4	3.66667
323	Institution A	Second	4	4	4	4	3.8	3.8	4	3.86667
324	Institution A	Second	4	4	4	4	4	4	4	4
325	Institution A	Second	3	3	3	3	2.8	3	3	2.93333
326	Institution A	Second	4	4	4	4	3.8	4	4	3.93333
327	Institution A	Second	4	4	4	4	3.8	4	4	3.93333
328	Institution A	Second	3	3	3	3	3	3	3	3
329	Institution A	Second	4	4	4	4	4	4	4	4
330	Institution A	Second	4	3.25	4	3.75	4	4	4	4
331	Institution A	Second	3.4	4	4	3.8	3	3.6	3.8	3.46667
332	Institution A	Second	3.2	3	3	3.06667	3.4	3.4	3	3.26667
333	Institution A	Second	3.4	4	4	3.8	3.6	3.8	4	3.8
334	Institution A	Second	3.4	4	4	3.8	3.6	4	4	3.86667
335	Institution A	Second	3	3	3	3	3	3	3	3
336	Institution A	Second	4	4	4	4	4	4	4	4
338	Institution A	Second	3	3	3	3	3	3	3	3
339	Institution A	Second	3	3	4	3.33333	3	3.2	3.2	3.13333
340	Institution 4	First	3	4	4	3.66667	3.67	4	4	3.89
341	Institution 4	First	4	4	4	4	2.67	4	4	3.55667
342	Institution 4	First	3	3.67	3	3.22333	2.67	3.67	4	3.44667
343	Institution 4	First	3	3.33	4	3.44333	3	3	4	3.33333
344	Institution 4	First	3	3.33	3	3.11	3.67	3	4	3.55667
345	Institution 4	First	3	3	3	3	3.67	3.67	3.33	3.55667
346	Institution 4	First	3	3	3	3	3	3	3	3
347	Institution 4	First	4	3.67	3.5	3.72333	3.33	4	4	3.77667
348	Institution 4	First	3	3.33	3	3.11	3.33	4	3.33	3.55333
349	Institution 4	First	3	4	4	3.66667	3	3.67	4	3.55667
350	Institution 4	First	4	4	4	4	4	4	4	4
351	Institution 4	First	4	4	4	4	4	4	4	4
352	Institution 4	First	4	4	4	4	3.67	3.33	4	3.66667
353	Institution 4	First	4	4	3	3.66667	4	3.67	3	3.55667
354	Institution 4	First	3.33	3.33	3.5	3.38667	2.67	4	4	3.55667
355	Institution 4	First	4	4	4	4	4	3.67	3.67	3.78
357	Institution 4	First	4	4	4	4	4	4	4	4
358	Institution 4	First	3	3	3	3	3	3	3	3
359	Institution 4	First	3	3.33	3	3.11	3	3	4	3.33333
360	Institution 4	First	3.33	3	3	3.11	3	3	3	3
361	Institution 4	First	3	3.33	3	3.11	3	3.33	3.67	3.33333
362	Institution 4	First	4	4	4	4	4	4	4	4
363	Institution 4	First	3	3.67	3	3.22333	3	3	3	3
364	Institution 4	First	3	3	3	3	3	3	3	3
365	Institution 4	First	3	3	3	3	2.67	3.33	3	3
366	Institution 4	First	3	3	3	3	3	3	3	3
367	Institution 4	First	3.67	3.33	3.5	3.5	3	3.33	4	3.44333
368	Institution 4	First	3	4	4	3.66667	3	3	3.33	3.11
369	Institution 4	First	3	4	3	3.33333	4	4	3	3.66667
370	Institution 4	First	4	4	4	4	4	4	4	4
371	Institution 4	First	3	3	3	3	3.67	3.67	3.33	3.55667
372	Institution 4	First	3	3	3	3	2.33	3	3	2.77667
373	Institution 4	First	4	4	4	4	3.67	4	4	3.89
374	Institution 4	First	3	3	3	3	2.67	3	3	2.89
375	Institution 4	First	3	3	3	3	2.67	3	3	2.89
376	Institution 4	First	3.33	3.33	3	3.22	3	3.33	3.67	3.33333
377	Institution 3	First	3	3	3	3	3.33	3	3	3.11
378	Institution 3	First	3	3	3	3	3.67	3	3.33	3.33333
379	Institution 3	First	4	3.33	3.5	3.61	3.33	4	3.33	3.55333
380	Institution 3	First	3	3	3	3	3	3	3	3
381	Institution 3	First	4	4	4	4	3	4	4	3.66667
382	Institution 3	First	3	4	4	3.66667	3	4	4	3.66667
383	Institution 3	First	3.33	3.33	4	3.55333	3.33	3.67	4	3.66667
384	Institution 3	First	3.33	4	4	3.77667	3.67	3.67	4	3.78
385	Institution 3	First	3	3	3	3	3	3	3	3
386	Institution 3	First	4	4	4	4	3	3.33	3.67	3.33333
387	Institution 3	First	3	3	3	3	3	3	3	3
388	Institution 3	First	3	3	4	3.33333	3.67	2.33	3.67	3.22333
389	Institution 3	First	3	3	3	3	3	3	3	3
390	Institution 3	First	3	3.33	3	3.11	3	3.67	3	3.22333
391	Institution 3	First	4	4	4	4	4	4	4	4
392	Institution 3	First	4	4	3	3.66667	3.67	4	3	3.55667
393	Institution 3	First	3	3	3	3	3	3	3	3
394	Institution 3	First	4	4	4	4	3.33	4	3.67	3.66667
395	Institution 3	First	4	4	4	4	4	4	4	4
396	Institution 3	First	4	4	4	4	4	4	4	4
397	Institution 3	First	4	4	4	4	3.67	4	4	3.89
398	Institution 3	First	4	4	4	4	4	4	4	4
399	Institution 3	First	3	3	3	3	4	3	3	3.33333
400	Institution 3	First	4	4	4	4	4	4	4	4
401	Institution 3	First	3	3	3	3	3	3	3	3
402	Institution 3	First	4	4	4	4	4	4	4	4
403	Institution 3	First	4	4	4	4	4	4	4	4
404	Institution 3	First	3	3	3	3	3	4	4	3.66667
405	Institution 3	First	4	4	4	4	3.67	3.67	4	3.78
406	Institution 3	First	3	3	3	3	3	3	3	3
407	Institution 3	First	4	4	3.5	3.83333	4	4	4	4
408	Institution 2	First	3	3	3	3	3	3	3	3
409	Institution 2	First	3.67	4	3.5	3.72333	3.67	4	3.67	3.78
410	Institution 2	First	3	3	3	3	3	3	3	3
411	Institution 2	First	4	4	4	4	4	4	4	4
412	Institution 2	First	4	4	4	4	4	3.67	4	3.89
413	Institution 2	First	4	4	4	4	4	4	4	4
414	Institution 2	First	3	3	3	3	3	3	3	3
415	Institution 2	First	3.67	3.67	3	3.44667	3	4	3.67	3.55667
416	Institution 2	First	4	4	4	4	4	4	4	4
417	Institution 2	First	3	3	3.5	3.16667	3	3.67	3.67	3.44667
418	Institution 2	First	3.67	4	3	3.55667	3.33	4	3	3.44333
419	Institution 2	First	4	4	4	4	4	4	4	4
420	Institution 2	First	4	4	3	3.66667	3.33	4	3.33	3.55333
421	Institution 2	First	3	3	3	3	3	3	3	3
422	Institution 2	First	3	3	4	3.33333	3	3	4	3.33333
423	Institution 2	First	3.33	4	3	3.44333	4	4	4	4
424	Institution 2	First	3	3	3	3	3	3	3	3
425	Institution 2	First	3.33	4	4	3.77667	3.67	3.67	4	3.78
426	Institution 2	First	3	3	3	3	3	3	3	3
427	Institution 2	First	3	4	4	3.66667	3	3.67	4	3.55667
428	Institution 2	First	4	4	4	4	4	4	4	4
429	Institution 2	First	3	3	3	3	3	3	3	3
430	Institution 2	First	3	3	3	3	3	3	3	3
431	Institution 2	First	3	4	3	3.33333	3	4	3	3.33333
432	Institution 2	First	4	4	4	4	4	4	4	4
433	Institution 2	First	3	3	3	3	3	3	3	3
434	Institution 2	First	3.33	3.67	3	3.33333	4	3.33	4	3.77667
435	Institution 2	First	3.33	3	3	3.11	3	3	3	3
436	Institution 2	First	3.33	4	4	3.77667	3.67	4	4	3.89
437	Institution 2	First	3	4	4	3.66667	3	4	4	3.66667
438	Institution 2	First	4	4	4	4	4	4	4	4
439	Institution 2	First	3	3	3	3	3	3	3	3
440	Institution 2	First	4	3.67	4	3.89	4	3.67	4	3.89
441	Institution 2	First	3	4	4	3.66667	3	3.67	3	3.22333
442	Institution 2	First	4	4	4	4	4	4	4	4
443	Institution 2	First	3	4	3	3.33333	3	4	3	3.33333
444	Institution 2	First	4	4	4	4	4	4	4	4
445	Institution 2	First	3	3	4	3.33333	3.33	3	3	3.11
446	Institution 2	First	4	4	4	4	4	3.67	4	3.89
447	Institution 2	First	4	4	4	4	3.33	4	4	3.77667

## Sheet: K2 Prepost
No	Institution	Piloting Program	Area	Participant Name	Pretest-1	Post-test-1	Pretest-2	Post-test-2	Pretest-3	Post-test-3	Total Pre	Total Post	Mean Pre	Mean Post	Score Increase	Mean Score Increase
1	Institution F-1	Second	Sumatra	A	4	6.67	2	6	5.45	3.64	11.45	16.31	3.81667	5.43667	4.86	2.43
2	Institution F-1	Second	Sumatra	B	5.33	6	10	10	5.45	9.09	20.78	25.09	6.92667	8.36333	4.31	2.155
3	Institution F-1	Second	Sumatra	C	6	6	4	6	4.55	10	14.55	22	4.85	7.33333	7.45	3.725
4	Institution F-1	Second	Sumatra	D	6	8.67	6	7	2.73	3.64	14.73	19.31	4.91	6.43667	4.58	2.29
5	Institution F-1	Second	Sumatra	E	6	10	4	10	0.91	6.36	10.91	26.36	3.63667	8.78667	15.45	7.725
6	Institution F-1	Second	Sumatra	F	5.33	10	7	10	8.18	10	20.51	30	6.83667	10	9.49	4.745
7	Institution F-1	Second	Sumatra	G	8	10	5	10	8.18	10	21.18	30	7.06	10	8.82	4.41
8	Institution F-1	Second	Sumatra	H	8	9.33	5	9	5.45	8.18	18.45	26.51	6.15	8.83667	8.06	4.03
9	Institution F-1	Second	Sumatra	I	5.33	5.33	4	9	2.73	4.55	12.06	18.88	4.02	6.29333	6.82	3.41
10	Institution F-1	Second	Sumatra	J	5.33	8.67	7	9	4.55	9.09	16.88	26.76	5.62667	8.92	9.88	4.94
11	Institution F-1	Second	Sumatra	K	3.33	8.67	4	6	1.82	8.18	9.15	22.85	3.05	7.61667	13.7	6.85
12	Institution F-1	Second	Sumatra	L	6	9.33	8	10	10	10	24	29.33	8	9.77667	5.33	2.665
13	Institution F-1	Second	Sumatra	M	6	10	4	10	3.64	10	13.64	30	4.54667	10	16.36	8.18
14	Institution F-1	Second	Sumatra	N	4	6.67	5	5	2.73	8.18	11.73	19.85	3.91	6.61667	8.12	4.06
15	Institution F-1	Second	Sumatra	O	3.33	5.33	4	9	0.91	6.36	8.24	20.69	2.74667	6.89667	12.45	6.225
16	Institution F-1	Second	Sumatra	P	7.33	10	9	10	5.45	10	21.78	30	7.26	10	8.22	4.11
17	Institution F-1	Second	Sumatra	Q	6.67	10	3	10	4.55	10	14.22	30	4.74	10	15.78	7.89
18	Institution F-1	Second	Sumatra	R	3.33	7.33	3	5	4.55	6.36	10.88	18.69	3.62667	6.23	7.81	3.905
19	Institution F-1	Second	Sumatra	S	4	10	9	10	4.55	10	17.55	30	5.85	10	12.45	6.225
20	Institution F-1	Second	Sumatra	T	5.33	6.67	10	10	7.27	7.27	22.6	23.94	7.53333	7.98	1.34	0.67
21	Institution F-1	Second	Sumatra	U	7.33	10	6	10	5.45	8.18	18.78	28.18	6.26	9.39333	9.4	4.7
22	Institution F-1	Second	Sumatra	V	8	8	6	4	4.55	2.73	18.55	14.73	6.18333	4.91	-3.82	-1.91
23	Institution F-1	Second	Sumatra	W	5.33	10	9	10	5.45	10	19.78	30	6.59333	10	10.22	5.11
24	Institution F-1	Second	Sumatra	X	7.33	9.33	7	7	3.64	10	17.97	26.33	5.99	8.77667	8.36	4.18
25	Institution F-1	Second	Sumatra	Y	6	9.33	3	10	8.18	9.09	17.18	28.42	5.72667	9.47333	11.24	5.62
26	Institution F-1	Second	Sumatra	Z	8.67	8	7	10	6.36	10	22.03	28	7.34333	9.33333	5.97	2.985
27	Institution F-1	Second	Sumatra	AA	7.33	10	7	10	8.18	10	22.51	30	7.50333	10	7.49	3.745
28	Institution F-1	Second	Sumatra	AB	6.67	6.67	3	7	4.55	2.73	6	0	2	0	-6	-3
29	Institution F-1	Second	Sumatra	AC	6.67	6.67	7	10	7.27	10	14.22	16.4	4.74	5.46667	2.18	1.09
30	Institution F-1	Second	Sumatra	AD	7.33	10	7	10	4.55	10	20.94	26.67	6.98	8.89	5.73	2.865
31	Institution F-1	Second	Sumatra	AE	4	6	8	9	2.73	8.18	18.88	30	6.29333	10	11.12	5.56
32	Institution F-1	Second	Sumatra	AF	6.67	7.33	10	10	7.27	7.27	14.73	23.18	4.91	7.72667	8.45	4.225
33	Institution F-1	Second	Sumatra	AG	4.67	4.67	4	4	4.55	3.64	23.94	24.6	7.98	8.2	0.66	0.33
34	Institution F-1	Second	Sumatra	AH	5.33	8	2	10	4.55	9.09	13.22	12.31	4.40667	4.10333	-0.91	-0.455
35	Institution F-1	Second	Sumatra	AI	6.67	6	10	10	5.45	8.18	11.88	27.09	3.96	9.03	15.21	7.605
36	Institution F-1	Second	Sumatra	AJ	6	9.33	5	10	3.64	10	22.12	24.18	7.37333	8.06	2.06	1.03
37	Institution F-1	Second	Sumatra	AK	1.33	1.33	4	4	3.64	3.64	14.64	29.33	4.88	9.77667	14.69	7.345
38	Institution F-2	Second	Sumatra	A	7.33	8.67	4	9	6.36	9.09	17.69	26.76	5.9	8.92	9.07	3.023
39	Institution F-2	Second	Sumatra	B	4	9.33	8	8	9.09	10	21.09	27.33	7.03	9.11	6.24	2.08
41	Institution F-2	Second	Sumatra	C	5.33	9.33	3	6	1.82	8.18	10.15	23.51	3.38	7.84	13.36	4.453
42	Institution F-2	Second	Sumatra	D	8.67	10	8	10	5.45	9.09	22.12	29.09	7.37	9.7	6.97	2.32
43	Institution F-2	Second	Sumatra	E	4	10	6	10	8.18	10	18.18	30	6.06	9.7	11.82	3.94
44	Institution F-2	Second	Sumatra	F	4.67	7.33	8	8	8.18	10	20.85	25.33	6.95	8.44	4.48	1.493
45	Institution F-2	Second	Sumatra	G	8	7.33	7	8	6.36	6.36	21.36	21.69	7.12	7.23	0.33	0.11
46	Institution F-2	Second	Sumatra	H	4.67	10	3	8	4.55	8.18	12.22	26.18	4.07	8.73	13.96	4.653
47	Institution F-2	Second	Sumatra	I	4.67	10	4	4	2.73	8.18	11.4	22.18	3.8	7.39	10.78	3.59
48	Institution F-2	Second	Sumatra	J	10	10	6	10	7.27	10	23.27	30	7.76	10	6.73	2.24
49	Institution F-2	Second	Sumatra	K	6.67	6	4	8	6.36	4.55	17.03	18.55	5.68	6.18	1.52	0.506667
50	Institution F-2	Second	Sumatra	L	9.33	10	9	9	8.18	10	26.51	29	8.84	9.67	2.49	0.83
51	Institution F-2	Second	Sumatra	M	7.33	9.33	6	6	8.18	10	21.51	25.33	7.17	8.44	3.82	1.273
52	Institution F-2	Second	Sumatra	N	7.33	10	8	9	8.18	9.09	23.51	28.09	7.84	9.36	4.58	1.527
53	Institution F-2	Second	Sumatra	O	2.67	6.67	2	7	2.73	5.45	7.4	19.12	2.47	6.37	11.72	3.9
54	Institution F-2	Second	Sumatra	P	8.67	7.33	3	9	7.27	8.18	18.94	24.51	6.31	8.17	5.57	1.856
55	Institution F-2	Second	Sumatra	Q	4	10	3	8	5.45	10	12.45	28	4.15	9.33	15.55	5.183
56	Institution F-2	Second	Sumatra	R	7.33	10	7	10	9.09	10	23.42	30	7.81	10	6.58	2.192
57	Institution F-2	Second	Sumatra	S	7.33	9.33	7	10	6.36	10	20.69	29.33	6.9	9.78	8.64	2.88
58	Institution F-2	Second	Sumatra	T	6.67	8.67	6	10	8.18	10	20.85	28.67	6.95	9.56	7.82	2.606
59	Institution F-2	Second	Sumatra	U	4.67	9.33	6	9	2.73	9.09	13.4	27.42	4.47	9.14	14.02	4.673
60	Institution F-2	Second	Sumatra	V	4.67	7.33	9	7	8.18	9.09	21.85	23.42	7.28	7.81	1.57	0.523333
61	Institution F-2	Second	Sumatra	W	6	10	4	9	4.55	10	14.55	29	4.85	9.67	14.45	4.816
62	Institution F-2	Second	Sumatra	X	5.33	8	3	8	8.18	10	16.51	26	5.5	8.67	9.49	3.163
63	Institution F-2	Second	Sumatra	Y	5.33	5.33	5	7	6.36	7.27	16.69	19.6	5.56	6.53	2.91	0.97
64	Institution F-2	Second	Sumatra	Z	6.67	10	5	9	9.09	10	20.76	29	6.92	9.67	8.24	2.476
65	Institution F-2	Second	Sumatra	AA	7.33	9.33	5	10	6.36	10	18.69	29.33	6.23	9.78	10.64	3.546
66	Institution F-2	Second	Sumatra	AB	6.67	8.67	4	9	4.55	6.36	15.22	24.03	5.07	8.01	8.81	2.936
67	Institution F-2	Second	Sumatra	AC	4.67	6.67	5	10	9.09	10	18.76	26.67	6.25	8.89	7.91	2.636
68	Institution F-2	Second	Sumatra	AD	4	6	3	4	5.45	4.55	12.45	14.55	4.15	4.85	2.1	0.7
69	Institution F-2	Second	Sumatra	AE	4.67	9.33	7	9	4.55	10	16.22	28.33	5.41	9.44	12.11	4.036
70	Institution F-2	Second	Sumatra	AF	2	10	4	7	8.18	10	14.18	27	4.73	9	12.82	4.273
71	Institution F-2	Second	Sumatra	AG	4	4	3	7	3.64	6.36	10.64	17.36	3.55	5.79	6.72	2.24
72	Institution F-2	Second	Sumatra	AH	6.67	5.33	6	8	7.27	8.18	19.94	21.51	6.65	7.17	0.52	2.39
73	Institution F-2	Second	Sumatra	AI	7.33	9.33	3	10	5.45	7.27	15.78	26.6	5.26	8.87	10.82	3.606
74	Institution F-2	Second	Sumatra	AJ	7.33	9.33	8	9	7.27	10	22.6	28.33	7.53	9.44	5.73	1.91
75	Institution F-2	Second	Sumatra	AK	7.33	9.33	4	9	4.55	9.09	15.88	27.42	5.29	9.14	11.54	3.86
76	Institution F-2	Second	Sumatra	AL	4.67	4	2	6	3.64	5.45	10.31	15.45	3.44	5.15	5.14	1.713
77	Institution F-2	Second	Sumatra	AM	8	6.67	3	8	0.91	4.55	11.91	19.22	3.97	6.41	7.31	2.43
78	Institution F-2	Second	Sumatra	AN	5.33	7.33	7	10	7.27	10	19.6	27.33	6.53	9.11	7.73	2.567
79	Institution F-2	Second	Sumatra	AO	4	5.33	5	6	4.55	5.45	13.55	16.78	4.52	5.59	3.23	1.0777
80	Institution F-2	Second	Sumatra	AP	5.33	6.67	3	7	3.64	9.09	11.97	22.76	3.99	7.59	10.79	3.5967
81	Institution F-2	Second	Sumatra	AQ	4	10	8	9	5.45	10	17.45	29	5.82	9.67	11.55	3.85
82	Institution F-2	Second	Sumatra	AR	5.33	6.67	5	9	1.82	5.45	12.15	21.12	4.05	7.04	8.97	2.99
83	Institution F-2	Second	Sumatra	AS	6	7.33	6	9	8.18	10	20.18	26.33	6.73	8.78	6.15	2.05
84	Institution F-2	Second	Sumatra	AT	8	10	8	10	8.18	10	24.18	30	8.06	10	5.82	1.94
85	Institution F-2	Second	Sumatra	AU	8.67	10	3	5	2.73	3.64	14.4	18.64	4.8	6.21	4.24	1.413
86	Institution F-2	Second	Sumatra	AV	6	8.67	9	10	9.09	8.18	24.09	26.85	8.03	8.95	2.76	0.92
87	Institution F-2	Second	Sumatra	AW	5.33	6.67	4	6	4.55	6.36	13.88	19.03	4.63	6.34	5.15	1.716
88	Institution F-3	Second	Sumatra	A	6.67	7.33	5	7	4.55	4.55	16.22	18.88	5.40667	6.29333	2.66	0.886667
89	Institution F-3	Second	Sumatra	B	6.67	8.67	6	8	7.27	9.09	19.94	25.76	6.64667	8.58667	5.82	1.94
90	Institution F-3	Second	Sumatra	C	2	6	3	5	2.73	2.73	7.73	13.73	2.57667	4.57667	6	2
91	Institution F-3	Second	Sumatra	D	6	10	9	8	8.18	10	23.18	28	7.72667	9.33333	4.82	1.6066
92	Institution F-3	Second	Sumatra	E	6	6.67	9	9	10	10	25	25.67	8.33333	8.55667	0.67	0.223333
93	Institution F-3	Second	Sumatra	F	3.33	5.33	5	6	4.55	6.36	12.88	17.69	4.29333	5.89667	4.81	1.603
94	Institution F-3	Second	Sumatra	G	4	6.67	6	7	2.73	6.36	12.73	20.03	4.24333	6.67667	7.3	2.433
95	Institution F-3	Second	Sumatra	H	4.67	8	3	8	5.45	5.45	13.12	21.45	4.37333	7.15	8.33	2.776
96	Institution F-3	Second	Sumatra	I	3.33	8.67	6	10	2.73	8.18	12.06	26.85	4.02	8.95	14.79	4.93
97	Institution F-3	Second	Sumatra	J	4	10	7	9	8.18	10	19.18	29	6.39333	9.66667	9.82	3.273
98	Institution F-3	Second	Sumatra	K	4	6	7	8	3.64	5.45	14.64	19.45	4.88	6.48333	4.81	1.6033
99	Institution F-3	Second	Sumatra	L	4.67	8	4	10	3.64	6.36	12.31	24.36	4.10333	8.12	12.05	4.01667
100	Institution F-3	Second	Sumatra	M	3.33	9.33	5	9	8.18	10	16.51	28.33	5.50333	9.44333	11.82	3.94
101	Institution F-3	Second	Sumatra	N	6	6.67	8	7	1.82	4.55	15.82	18.22	5.27333	6.07333	2.4	0.8
102	Institution F-3	Second	Sumatra	O	4.67	8	4	10	4.55	7.27	13.22	25.27	4.40667	8.42333	12.05	4.0166
103	Institution F-3	Second	Sumatra	P	8.67	9.33	8	9	9.09	10	25.76	28.33	8.58667	9.44333	2.57	0.856667
104	Institution F-3	Second	Sumatra	Q	6	6.67	7	10	0.91	9.09	13.91	25.76	4.63667	8.58667	11.85	3.95
105	Institution F-3	Second	Sumatra	R	5.33	6.67	6	8	3.64	5.45	14.97	20.12	4.99	6.70667	5.15	1.711
106	Institution F-3	Second	Sumatra	S	4.67	5.33	5	6	5.45	5.45	15.12	16.78	5.04	5.59333	1.66	0.553333
107	Institution F-3	Second	Sumatra	T	4.67	4.67	4	9	5.45	5.45	14.12	19.12	4.70667	6.37333	5	1.667
108	Institution C	Second	Jakarta	A	5.33	9.33	6	3	7.27	8.18	18.6	20.51	6.2	6.83667	1.91	0.636667
109	Institution C	Second	Jakarta	B	8.67	9.33	8	10	10	10	26.67	29.33	8.89	9.77667	2.66	0.886667
110	Institution C	Second	Jakarta	C	5.33	9.33	8	10	6.36	8.18	19.69	27.51	6.56333	9.17	7.82	2.60667
111	Institution C	Second	Jakarta	D	6.67	10	6	7	4.55	9.09	17.22	26.09	5.74	8.69667	8.87	2.95667
112	Institution C	Second	Jakarta	E	4.67	6.67	3	10	6.36	9.09	14.03	25.76	4.67667	8.58667	11.73	3.91
113	Institution C	Second	Jakarta	F	6	8	6	9	5.45	9.09	17.45	26.09	5.81667	8.69667	8.64	2.88
114	Institution C	Second	Jakarta	G	8.67	10	8	10	6.36	10	23.03	30	7.67667	10	6.97	2.32333
115	Institution C	Second	Jakarta	H	8	8.67	5	10	5.45	7.27	18.45	25.94	6.15	8.64667	7.49	2.49667
116	Institution C	Second	Jakarta	I	8.67	9.33	8	7	8.18	8.18	24.85	24.51	8.28333	8.17	-0.34	-0.113333
117	Institution C	Second	Jakarta	J	3.33	8	5	7	3.64	6.36	11.97	21.36	3.99	7.12	9.39	3.13
118	Institution C	Second	Jakarta	K	4	8	6	8	3.64	7.27	13.64	23.27	4.54667	7.75667	9.63	3.21
119	Institution C	Second	Jakarta	L	5.33	10	9	9	6.36	6.36	20.69	25.36	6.89667	8.45333	4.67	1.55667
120	Institution C	Second	Jakarta	M	6.67	8.67	6	6	5.45	8.18	18.12	22.85	6.04	7.61667	4.73	1.57667
121	Institution C	Second	Jakarta	N	5.33	8	8	8	8.18	10	21.51	26	7.17	8.66667	4.49	1.49667
123	Institution C	Second	Jakarta	O	6.67	8	5	8	4.55	7.27	16.22	23.27	5.40667	7.75667	7.05	2.35
124	Institution C	Second	Jakarta	P	5.33	9.33	4	8	4.55	7.27	13.88	24.6	4.62667	8.2	10.72	3.57333
125	Institution C	Second	Jakarta	Q	5.33	4.67	4	5	5.45	5.45	14.78	15.12	4.92667	5.04	0.34	0.113333
126	Institution C	Second	Jakarta	R	4	9.33	5	9	5.45	10	14.45	28.33	4.81667	9.44333	13.88	4.62667
127	Institution C	Second	Jakarta	S	7.33	9.33	9	10	8.18	10	24.51	29.33	8.17	9.77667	4.82	1.60667
128	Institution C	Second	Jakarta	T	5.33	9.33	5	10	3.64	7.27	13.97	26.6	4.65667	8.86667	12.63	4.21
129	Institution C	Second	Jakarta	U	6	10	5	8	3.64	6.36	14.64	24.36	4.88	8.12	9.72	3.24
130	Institution C	Second	Jakarta	V	7.33	6.67	3	6	1.82	6.36	12.15	19.03	4.05	6.34333	6.88	2.29333
131	Institution C	Second	Jakarta	W	7.33	9.33	8	9	7.27	8.18	22.6	26.51	7.53333	8.83667	3.91	1.30333
132	Institution C	Second	Jakarta	X	6	6	6	7	5.45	4.55	17.45	17.55	5.81667	5.85	0.1	0.0333333
133	Institution C	Second	Jakarta	Y	7.33	9.33	9	10	8.18	10	24.51	29.33	8.17	9.77667	4.82	1.60667
134	Institution C	Second	Jakarta	Z	6	9.33	7	9	5.45	8.18	18.45	26.51	6.15	8.83667	8.06	2.68667
135	Institution C	Second	Jakarta	AA	4.67	8	8	9	5.45	8.18	18.12	25.18	6.04	8.39333	7.06	2.35333
136	Institution C	Second	Jakarta	AB	8	9.33	3	9	4.55	9.09	15.55	27.42	5.18333	9.14	11.87	3.95667
137	Institution C	Second	Jakarta	AC	7.33	9.33	6	8	4.55	7.27	17.88	24.6	5.96	8.2	6.72	2.24
138	Institution C	Second	Jakarta	AD	5.33	7.33	6	10	6.36	7.27	17.69	24.6	5.89667	8.2	6.91	2.30333
139	Institution C	Second	Jakarta	AE	6.67	9.33	5	10	6.36	9.09	18.03	28.42	6.01	9.47333	10.39	3.46333
140	Institution C	Second	Jakarta	AF	5.33	9.33	5	6	3.64	4.55	13.97	19.88	4.65667	6.62667	5.91	1.97
141	Institution C	Second	Jakarta	AG	5.33	9.33	3	10	1.82	10	10.15	29.33	3.38333	9.77667	19.18	6.39333
142	Institution C	Second	Jakarta	AH	5.33	8	5	8	4.55	4.55	14.88	20.55	4.96	6.85	5.67	1.89
143	Institution C	Second	Jakarta	AI	8	10	5	10	8.18	10	21.18	30	7.06	10	8.82	2.94
144	Institution C	Second	Jakarta	AJ	8.67	8	6	9	1.82	7.27	16.49	24.27	5.49667	8.09	7.78	2.59333
145	Institution C	Second	Jakarta	AK	8	10	9	10	8.18	9.09	25.18	29.09	8.39333	9.69667	3.91	1.30333
146	Institution C	Second	Jakarta	AL	7.33	8	6	8	6.36	6.36	19.69	22.36	6.56333	7.45333	2.67	0.89
147	Institution C	Second	Jakarta	AM	9.33	8	6	10	5.45	10	20.78	28	6.92667	9.33333	7.22	2.40667
148	Institution C	Second	Jakarta	AN	8	8	7	9	5.45	9.09	20.45	26.09	6.81667	8.69667	5.64	1.88
149	Institution C	Second	Jakarta	AO	8	8	7	10	4.55	10	19.55	28	6.51667	9.33333	8.45	2.81667
150	Institution C	Second	Jakarta	AP	8	8	5	8	8.18	6.36	21.18	22.36	7.06	7.45333	1.18	0.393333
151	Institution C	Second	Jakarta	AQ	5.33	8.67	5	6	6.36	10	16.69	24.67	5.56333	8.22333	7.98	2.66
152	Institution C	Second	Jakarta	AR	5.33	8	6	8	7.27	7.27	18.6	23.27	6.2	7.75667	4.67	1.55667
153	Institution C	Second	Jakarta	AS	7.33	8.67	6	9	5.45	9.09	18.78	26.76	6.26	8.92	7.98	2.66
154	Institution C	Second	Jakarta	AT	6	9.33	5	9	5.45	4.55	16.45	22.88	5.48333	7.62667	6.43	2.14333
155	Institution C	Second	Jakarta	AU	6.67	8.67	10	10	9.09	10	25.76	28.67	8.58667	9.55667	2.91	0.97
156	Institution C	Second	Jakarta	AV	5.33	8.67	4	9	3.64	8.18	12.97	25.85	4.32333	8.61667	12.88	4.29333
157	Institution C	Second	Jakarta	AW	6	6.67	7	8	5.45	8.18	18.45	22.85	6.15	7.61667	4.4	1.46667
158	Institution C	Second	Jakarta	AX	8	9.33	10	9	7.27	10	25.27	28.33	8.42333	9.44333	3.06	1.02
159	Institution C	Second	Jakarta	AY	5.33	10	7	10	8.18	10	20.51	30	6.83667	10	9.49	3.16333
160	Institution C	Second	Jakarta	AZ	7.33	6.67	5	4	6.36	5.45	18.69	16.12	6.23	5.37333	-2.57	-0.856667
161	Institution C	Second	Jakarta	BA	6.67	6	6	8	4.55	10	17.22	24	5.74	8	6.78	2.26
162	Institution C	Second	Jakarta	BB	5.33	7.33	8	8	6.36	8.18	19.69	23.51	6.56333	7.83667	3.82	1.27333
163	Institution E	Second	Sumatra	A	4	4	3	5	5.45	8.18	12.45	17.18	4.15	5.73	4.73	1.57667
164	Institution E	Second	Sumatra	B	6.67	6.67	5	8	3.64	6.36	15.31	21.03	5.1	7.01	5.72	1.90667
165	Institution E	Second	Sumatra	C	6	10	5	10	5.45	9.09	16.45	29.09	5.48	9.7	12.64	4.21333
166	Institution E	Second	Sumatra	D	6	10	3	8	6.36	8.18	15.36	26.18	5.12	8.73	10.82	3.60667
167	Institution E	Second	Sumatra	E	6.67	9.33	5	8	2.73	9.09	14.4	26.42	4.8	8.81	12.02	4.00667
168	Institution E	Second	Sumatra	F	6	8.67	4	7	3.64	8.18	13.64	23.85	4.55	7.95	10.21	3.40333
169	Institution E	Second	Sumatra	G	8	7.33	2	7	2.73	8.18	12.73	22.51	4.24	7.5	9.78	3.26
170	Institution E	Second	Sumatra	H	6	3.33	4	8	0.91	3.64	10.91	14.97	3.64	4.99	4.06	1.35333
171	Institution E	Second	Sumatra	I	4.67	8	6	5	4.55	7.27	15.22	20.27	5.07	6.76	5.05	1.68333
172	Institution E	Second	Sumatra	J	6	10	6	9	6.36	8.18	18.36	27.18	6.12	9.06	8.82	2.94
173	Institution E	Second	Sumatra	K	3.33	4	2	8	0	5.45	5.33	17.45	1.78	5.82	12.12	4.04
174	Institution E	Second	Sumatra	L	3.33	8	4	8	2.73	7.27	10.06	23.27	3.35	7.76	13.21	4.40333
175	Institution E	Second	Sumatra	M	4.67	6	6	8	1.82	7.27	12.49	21.27	4.16	7.09	8.78	2.92667
176	Institution E	Second	Sumatra	N	3.33	5.33	5	5	3.64	4.55	11.97	14.88	3.99	4.96	2.91	0.97
177	Institution E	Second	Sumatra	O	6.67	6.67	5	10	5.45	8.18	17.12	24.85	5.71	8.28	7.73	2.57667
178	Institution E	Second	Sumatra	P	5.33	5.33	10	10	1.82	7.27	17.15	22.6	5.72	7.53	5.45	1.81667
179	Institution E	Second	Sumatra	Q	6	6.67	6	6	2.73	4.55	14.73	17.22	4.91	5.74	2.49	0.83
180	Institution E	Second	Sumatra	R	6	8.67	6	10	6.36	9.09	18.36	27.76	6.12	9.25	9.4	3.13333
181	Institution E	Second	Sumatra	S	4	5.33	4	7	2.73	8.18	10.73	20.51	3.58	6.84	9.78	3.26
182	Institution E	Second	Sumatra	T	6	2.67	4	7	2.73	6.36	12.73	16.03	4.24	5.34	3.3	1.1
183	Institution E	Second	Sumatra	A	6.67	8.67	4	9	1.82	7.27	12.49	24.94	4.16	8.31	12.45	4.15
184	Institution E	Second	Sumatra	B	4	3.33	2	8	1.82	7.27	7.82	18.6	2.61	6.2	10.78	3.59333
185	Institution E	Second	Sumatra	C	6.67	6	5	10	5.45	4.55	17.12	20.55	5.71	6.85	3.43	1.14333
187	Institution E	Second	Sumatra	D	7.33	8	5	9	7.27	10	19.6	27	6.53	9	7.4	2.46667
188	Institution E	Second	Sumatra	E	8	8	2	10	5.45	6.36	15.45	24.36	5.15	8.12	8.91	2.97
189	Institution E	Second	Sumatra	F	6.67	7.33	5	6	5.45	7.27	17.12	20.6	5.71	6.87	3.48	1.16
190	Institution E	Second	Sumatra	G	5.33	8	4	7	5.45	4.55	14.78	19.55	4.93	6.52	4.77	1.59
191	Institution E	Second	Sumatra	H	4.67	8.67	6	10	6.36	7.27	17.03	25.94	5.68	8.65	8.91	2.97
192	Institution E	Second	Sumatra	I	6	9.33	4	9	4.55	7.27	14.55	25.6	4.85	8.53	11.05	3.68333
193	Institution E	Second	Sumatra	J	7.33	6.67	9	10	6.36	7.27	22.69	23.94	7.56	7.98	1.25	0.416667
194	Institution E	Second	Sumatra	K	5.33	7.33	6	6	1.82	3.64	13.15	16.97	4.38	5.66	3.82	1.27333
195	Institution E	Second	Sumatra	L	5.33	8.67	6	10	5.45	7.27	16.78	25.94	5.59	8.65	9.16	3.05333
196	Institution E	Second	Sumatra	M	4	3.33	4	9	3.46	6.36	11.46	18.69	3.82	6.23	7.23	2.41
197	Institution E	Second	Sumatra	N	8	8.67	6	10	4.55	7.27	18.55	25.94	6.18	8.65	7.39	2.46333
198	Institution E	Second	Sumatra	O	5.33	5.33	1	3	4.55	6.36	10.88	14.69	3.63	4.9	3.81	1.27
199	Institution E	Second	Sumatra	P	5.33	4	6	10	1.82	5.45	13.15	19.45	4.38	6.48	6.3	2.1
200	Institution E	Second	Sumatra	Q	6	6.67	6	7	5.45	8.18	17.45	21.85	5.82	7.28	4.4	1.46667
201	Institution E	Second	Sumatra	R	4.67	3.33	2	4	5.45	4.55	12.12	8.55	4.04	4.28	-3.57	-1.19
202	Institution E	Second	Sumatra	S	5.33	4.67	5	9	5.45	5.45	15.78	19.12	5.26	6.37	3.34	1.11333
203	Institution E	Second	Sumatra	T	6	8.67	6	9	2.73	9.09	14.73	26.76	4.91	8.92	12.03	4.01
205	Institution E	Second	Sumatra	U	2	8.67	5	5	1.82	3.64	8.82	17.31	2.94	5.77	8.49	2.83
206	Institution E	Second	Sumatra	V	6	7.33	3	8	4.55	6.36	13.55	21.69	4.52	7.23	8.14	2.71333
207	Institution D	Second	Java & Kalimantan	A	6.67	8	5	6	2.73	4.55	14.4	18.55	4.8	6.18333	4.15	1.38333
208	Institution D	Second	Java & Kalimantan	B	5.33	6	4	5	4.55	9.09	13.88	20.09	4.62667	6.69667	6.21	2.07
209	Institution D	Second	Java & Kalimantan	C	6	8.67	8	9	0.91	6.36	14.91	24.03	4.97	8.01	9.12	3.04
210	Institution D	Second	Java & Kalimantan	D	6	5.33	8	7	3.64	5.45	17.64	17.78	5.88	5.92667	0.14	0.0466667
211	Institution D	Second	Java & Kalimantan	E	4.67	8	5	9	3.64	8.18	13.31	25.18	4.43667	8.39333	11.87	3.95667
212	Institution D	Second	Java & Kalimantan	F	6.67	6	6	6	1.82	6.36	14.49	18.36	4.83	6.12	3.87	1.29
213	Institution D	Second	Java & Kalimantan	G	6.67	8.67	4	10	6.36	9.09	17.03	27.76	5.67667	9.25333	10.73	3.57667
214	Institution D	Second	Java & Kalimantan	H	6	6	2	6	6.36	6.36	14.36	18.36	4.7866	6.12	4	1.33333
215	Institution D	Second	Java & Kalimantan	I	6.67	7.33	6	3	3.64	1.82	16.31	12.15	5.43667	4.05	-4.16	-1.38667
216	Institution D	Second	Java & Kalimantan	J	7.33	6	4	9	5.45	8.18	16.78	23.18	5.59333	7.72667	6.4	2.13333
217	Institution D	Second	Java & Kalimantan	K	6.67	4.67	5	7	2.73	7.27	14.4	18.94	4.8	6.31333	4.54	1.51333
218	Institution D	Second	Java & Kalimantan	L	5.33	9.33	2	3	6.36	6.36	13.69	18.69	4.56333	6.23	5	1.66667
219	Institution D	Second	Java & Kalimantan	M	5.33	6	3	4	5.45	4.55	13.78	14.55	4.59333	4.85	0.77	0.256667
220	Institution D	Second	Java & Kalimantan	N	5.33	4	3	4	4.55	3.64	12.88	11.64	4.29333	3.88	-1.24	-0.413333
221	Institution D	Second	Java & Kalimantan	O	5.33	10	7	7	2.73	9.09	15.06	26.09	5.02	8.69667	11.03	3.67667
222	Institution D	Second	Java & Kalimantan	P	2.67	4.67	1	3	5.45	7.27	9.12	14.94	3.04	4.98	5.82	1.94
223	Institution D	Second	Java & Kalimantan	Q	6	8	5	7	7.27	7.27	18.27	22.27	6.09	7.42333	4	1.33333
224	Institution D	Second	Java & Kalimantan	R	5.33	5.33	3	6	6.36	7.27	14.69	18.6	4.89667	6.2	3.91	1.30333
225	Institution D	Second	Java & Kalimantan	S	4	8	4	7	4.55	6.36	12.55	21.36	4.18333	7.12	8.81	2.93667
227	Institution D	Second	Java & Kalimantan	T	2.67	6.67	7	7	5.45	6.36	15.12	20.03	5.04	6.67667	4.91	1.63667
228	Institution D	Second	Java & Kalimantan	A	5.33	5.33	6	5	6.36	7.27	17.69	17.6	5.8966	5.866	-0.09	-0.03
229	Institution D	Second	Java & Kalimantan	B	4.67	8	4	10	2.73	6.36	11.4	24.36	3.8	8.12	12.96	4.32
230	Institution D	Second	Java & Kalimantan	C	2	4.67	5	7	4.55	9.09	11.55	20.76	3.85	6.92	9.21	3.07
231	Institution D	Second	Java & Kalimantan	D	6.67	8.67	2	10	3.64	9.09	12.31	27.76	4.103	9.253	15.45	5.15
232	Institution D	Second	Java & Kalimantan	E	5.33	6	3	8	3.64	8.18	11.97	22.18	3.99	7.393	10.21	3.403
233	Institution D	Second	Java & Kalimantan	F	4	8	7	8	4.55	7.27	15.55	23.27	5.183	7.756	7.72	2.573
235	Institution D	Second	Java & Kalimantan	G	4	7.33	1	8	6.36	8.18	11.36	23.51	3.786	7.836	12.15	4.05
236	Institution D	Second	Java & Kalimantan	H	7.33	8	4	7	7.27	7.27	18.6	22.27	6.2	7.423	3.67	1.223
237	Institution D	Second	Java & Kalimantan	I	4.67	4	5	5	3.64	6.36	13.31	15.36	4.436	5.12	2.05	0.683333
238	Institution D	Second	Java & Kalimantan	J	6.67	6	5	6	1.82	5.45	13.49	17.45	4.496	5.816	3.96	1.32
239	Institution D	Second	Java & Kalimantan	K	6.67	7.33	4	9	6.36	8.18	17.03	24.51	5.676	8.17	7.48	2.493
240	Institution D	Second	Java & Kalimantan	L	6.67	6	6	8	7.27	10	19.94	24	6.646	8	4.06	1.353
241	Institution D	Second	Java & Kalimantan	M	8	8	7	8	4.55	9.09	19.55	25.09	6.51	8.363	5.54	1.846
242	Institution D	Second	Java & Kalimantan	N	4	4	2	6	1.82	5.45	7.82	15.45	2.606	5.15	7.63	2.543
243	Institution D	Second	Java & Kalimantan	O	3.33	4.67	5	5	2.73	6.36	11.06	16.03	3.686	5.343	4.97	1.656
244	Institution D	Second	Java & Kalimantan	P	5.33	7.33	2	8	6.36	8.18	13.69	23.51	4.563	7.836	9.82	3.273
245	Institution D	Second	Java & Kalimantan	Q	5.33	6.67	8	9	5.45	10	18.78	25.67	6.26	8.5566	6.89	2.2966
246	Institution D	Second	Java & Kalimantan	R	6	7.33	3	8	4.55	4.55	13.55	19.88	4.516	6.626	6.33	2.11
247	Institution D	Second	Java & Kalimantan	S	7.33	5.33	5	9	5.45	6.36	17.78	20.69	5.926	6.896	2.91	0.97
248	Institution B	Second	Jakarta	A	8	7.33	2	10	2.73	10	12.73	27.33	4.24	9.11	14.6	7.3
249	Institution B	Second	Jakarta	B	7.33	8	5	9	2.73	7.27	15.06	24.27	5.02	8.09	9.21	4.61
250	Institution B	Second	Jakarta	C	8	10	6	10	5.45	9.09	19.45	29.09	6.48	9.7	9.64	4.82
251	Institution B	Second	Jakarta	D	6	8	3	6	4.55	4.55	13.55	18.55	4.52	6.18	5	2.5
252	Institution B	Second	Jakarta	E	6.67	8.67	8	10	5.45	10	20.12	28.67	6.71	9.56	8.55	4.28
253	Institution B	Second	Jakarta	F	6.67	7.33	7	10	2.73	6.36	16.4	23.69	5.47	7.9	7.29	3.65
254	Institution B	Second	Jakarta	G	6.67	10	4	10	7.27	10	17.94	30	5.98	10	12.06	6.03
255	Institution B	Second	Jakarta	H	8.67	10	7	10	5.45	9.09	21.12	29.09	7.04	9.7	7.97	3.99
256	Institution B	Second	Jakarta	I	8	8.67	10	10	2.73	9.09	20.73	27.76	6.91	9.25	7.03	3.52
257	Institution B	Second	Jakarta	J	5.33	8	4	9	8.18	10	17.51	27	5.84	9	9.49	4.75
258	Institution B	Second	Jakarta	K	8.67	10	7	10	10	10	25.67	30	8.56	10	4.33	2.17
259	Institution B	Second	Jakarta	L	8	9.33	8	10	8.18	10	24.18	29.33	8.06	9.78	5.15	2.58
260	Institution B	Second	Jakarta	M	6	6.67	6	8	3.64	6.36	15.64	21.03	5.21	7.01	5.39	2.7
261	Institution B	Second	Jakarta	N	4.67	7.33	6	9	6.36	7.27	17.03	23.6	5.68	7.87	6.57	3.29
262	Institution B	Second	Jakarta	O	6	7.33	4	8	6.36	6.36	16.36	21.69	5.45	7.23	5.33	2.67
263	Institution B	Second	Jakarta	P	6	9.33	5	10	4.55	10	15.55	29.33	5.18	9.78	13.78	6.89
264	Institution B	Second	Jakarta	Q	6	9.33	5	10	3.64	6.36	14.64	25.69	4.88	8.56	11.05	5.53
265	Institution B	Second	Jakarta	R	3.33	9.33	5	10	6.36	7.27	14.69	26.6	4.9	8.87	11.91	5.96
266	Institution B	Second	Jakarta	S	6	6	2	10	5.45	10	13.45	26	4.48	8.67	12.55	6.28
267	Institution B	Second	Jakarta	T	6	8.67	4	9	6.36	7.27	16.36	24.94	5.45	8.31	8.58	4.29
268	Institution B	Second	Jakarta	A	4.67	8	5	9	7.27	10	16.94	27	5.65	9	10.06	5.03
269	Institution B	Second	Jakarta	B	6.67	8	3	10	3.64	7.27	13.31	25.27	4.44	8.42	11.96	5.98
270	Institution B	Second	Jakarta	C	5.33	6	5	5	2.73	6.36	13.06	17.36	4.35	5.79	4.3	2.15
271	Institution B	Second	Jakarta	D	6.67	8	4	9	2.73	4.55	13.4	21.55	4.47	7.18	8.15	4.08
272	Institution B	Second	Jakarta	E	7.33	8.67	7	9	4.55	8.18	18.88	25.85	6.29	8.62	6.97	3.49
273	Institution B	Second	Jakarta	F	8.67	10	3	10	6.36	10	18.03	30	6.01	10	11.97	5.99
274	Institution B	Second	Jakarta	G	8	8.67	9	8	2.73	6.36	19.73	23.03	6.58	7.68	3.3	1.65
275	Institution B	Second	Jakarta	H	6	9.33	5	9	5.45	10	16.45	28.33	5.48	9.44	11.88	5.94
276	Institution B	Second	Jakarta	I	8.67	10	6	10	5.45	9.09	20.12	29.09	6.71	9.7	8.97	4.49
277	Institution B	Second	Jakarta	J	6.67	6	4	5	4.55	7.27	15.22	18.27	5.07	6.09	3.05	1.53
278	Institution B	Second	Jakarta	K	2.67	7.33	2	7	5.45	3.64	10.12	17.97	3.37	5.99	7.85	3.93
279	Institution B	Second	Jakarta	L	6	9.33	4	9	6.36	7.27	16.36	25.6	5.45	8.53	9.24	4.62
280	Institution B	Second	Jakarta	M	7.33	10	5	9	6.36	10	18.69	29	6.23	9.67	10.31	5.16
281	Institution B	Second	Jakarta	N	5.33	8	6	9	5.45	8.18	16.78	25.18	5.59	8.39	8.4	4.2
282	Institution B	Second	Jakarta	O	6	8.67	7	9	6.36	8.18	19.36	25.85	6.45	8.62	6.49	3.25
283	Institution B	Second	Jakarta	P	7.33	9.33	4	9	7.27	8.18	18.6	26.51	6.2	8.84	7.91	3.96
284	Institution B	Second	Jakarta	Q	7.33	9.33	7	8	6.36	8.18	20.69	25.51	6.9	8.5	4.82	2.41
285	Institution B	Second	Jakarta	R	7.33	8	4	9	4.55	8.18	15.88	25.18	5.29	8.39	9.3	4.65
286	Institution B	Second	Jakarta	S	7.33	7.33	7	10	6.36	7.27	20.69	24.6	6.9	8.2	3.91	1.96
287	Institution B	Second	Jakarta	T	4.67	9.33	5	8	6.36	8.18	16.03	25.51	5.34	8.5	9.48	4.74
288	Institution B	Second	Jakarta	U	6	7.33	7	8	7.27	6.36	20.27	21.69	6.76	7.23	1.42	0.71
289	Institution B	Second	Jakarta	V	5.33	6.67	5	9	3.64	5.45	13.97	21.12	4.66	7.04	7.15	3.58
290	Institution B	Second	Jakarta	W	5.33	8	4	9	4.55	7.27	13.88	24.27	4.63	8.09	10.39	5.2
291	Institution B	Second	Jakarta	X	8.67	9.33	8	10	8.18	7.27	24.85	26.6	8.28	8.87	1.75	0.87
292	Institution B	Second	Jakarta	Y	7.33	8.67	9	10	7.27	9.09	23.6	27.76	7.87	9.25	4.16	2.08
293	Institution B	Second	Jakarta	Z	5.33	5.33	6	8	7.27	9.09	18.6	22.42	6.2	7.47	3.82	1.91
294	Institution B	Second	Jakarta	AA	4.67	6	6	6	5.45	10	16.12	22	5.37	7.33	5.88	2.94
295	Institution B	Second	Jakarta	AB	6.67	7.33	7	9	4.55	5.45	18.22	21.78	6.07	7.26	3.56	1.78
296	Institution B	Second	Jakarta	AC	6	9.33	4	9	5.45	10	15.45	28.33	5.15	9.44	12.88	6.44
297	Institution B	Second	Jakarta	AD	6.67	9.33	4	10	1.82	8.18	12.49	27.51	4.16	9.17	15.02	7.51
298	Institution B	Second	Jakarta	AE	7.33	9.33	8	10	5.45	10	20.78	29.33	6.93	9.78	8.55	4.28
299	Institution B	Second	Jakarta	AF	5.33	8.67	3	8	5.45	5.45	13.78	22.12	4.59	7.37	8.34	4.17
300	Institution A	Second	Jakarta	A	6.67	6.67	3	8	4.55	8.18	14.22	22.85	4.74	7.62	8.63	2.88
301	Institution A	Second	Jakarta	B	8	8.67	7	8	4.55	6.36	19.55	23.03	6.37	7.68	3.48	1.16
302	Institution A	Second	Jakarta	C	4.67	6.67	3	8	6.36	6.36	14.03	21.03	6.26	7.01	7	2.33
303	Institution A	Second	Jakarta	D	7.33	8	3	9	7.27	7.27	17.6	24.27	4.68	8.09	6.67	2.22
304	Institution A	Second	Jakarta	E	6.67	10	7	10	5.45	8.18	19.12	28.18	4.66	9.39	9.06	3.02
305	Institution A	Second	Jakarta	F	4.67	4.67	5	7	2.73	2.73	12.4	14.4	5.68	4.8	2	0.67
306	Institution A	Second	Jakarta	G	6.67	8.67	4	8	6.36	7.27	17.03	23.94	5.55	7.98	6.91	2.3
307	Institution A	Second	Jakarta	H	4	5.33	3	4	8.18	6.36	15.18	15.69	6.07	5.23	0.51	0.17
308	Institution A	Second	Jakarta	I	5.33	8.67	3	8	3.64	7.27	11.97	23.94	4.74	7.98	11.97	3.99
309	Institution A	Second	Jakarta	J	6	8	8	7	4.55	7.27	18.55	22.27	5.13	7.42	3.72	1.24
310	Institution A	Second	Jakarta	K	4.67	4	3	7	3.64	6.36	11.31	17.36	5.06	5.79	6.05	2.02
311	Institution A	Second	Jakarta	L	6.67	10	4	9	6.36	7.27	17.03	26.27	3.77	8.76	9.24	3.08
312	Institution A	Second	Jakarta	M	6.67	8	3	8	3.64	5.45	13.31	21.45	5.04	7.15	8.14	2.71
313	Institution A	Second	Jakarta	N	7.33	7.33	4	8	3.64	6.36	14.97	21.69	5.87	7.23	6.72	2.24
314	Institution A	Second	Jakarta	O	5.33	7.33	9	10	6.36	7.27	20.69	24.6	6.15	8.2	3.91	1.3
315	Institution A	Second	Jakarta	P	7.33	6	3	8	3.64	1.82	13.97	15.82	4.44	5.27	1.85	0.62
316	Institution A	Second	Jakarta	Q	5.33	6.67	5	7	5.45	8.18	15.78	21.85	6.9	7.28	6.07	2.02
317	Institution A	Second	Jakarta	R	5.33	7.33	2	3	4.55	4.55	11.88	14.88	5.68	4.96	3	1
318	Institution A	Second	Jakarta	S	5.33	7.33	4	8	4.55	3.64	13.88	18.97	5.26	6.32	5.09	1.7
319	Institution A	Second	Jakarta	T	5.33	4.67	4	10	3.64	8.18	12.97	22.85	6.52	7.62	9.88	3.29
321	Institution A	Second	Jakarta	A	6.67	7.33	3	6	5.45	4.55	15.12	17.88	4.99	5.96	2.76	0.92
323	Institution A	Second	Jakarta	B	8	7.33	7	8	4.55	6.36	19.55	21.69	5.15	7.23	2.14	0.71
324	Institution A	Second	Jakarta	C	6	7.33	2	7	6.36	9.09	14.36	23.42	2.44	7.81	9.06	3.02
325	Institution A	Second	Jakarta	D	2.67	6	5	8	4.55	6.36	12.22	20.36	4.79	6.79	8.14	2.71
326	Institution A	Second	Jakarta	E	6.67	4.67	6	5	2.73	2.73	15.4	12.4	5.15	4.13	-3	-1
327	Institution A	Second	Jakarta	F	5.33	8.67	5	10	3.64	8.18	13.97	26.85	4.66	8.95	12.88	4.29
328	Institution A	Second	Jakarta	G	6	4.67	3	8	4.55	4.55	13.55	17.22	4.07	5.74	3.67	1.22
329	Institution A	Second	Jakarta	H	4.67	5.33	5	6	7.27	8.18	16.94	19.51	6.18	6.5	2.57	0.86
330	Institution A	Second	Jakarta	I	7.33	7.33	6	9	5.45	6.36	18.78	22.69	6.52	7.56	3.91	1.3
331	Institution A	Second	Jakarta	J	8	10	5	9	5.45	10	18.45	29	2.22	9.67	10.55	3.52
332	Institution A	Second	Jakarta	K	7.33	8.67	4	9	8.18	7.27	19.51	24.94	6.56	8.31	5.43	1.81
333	Institution A	Second	Jakarta	L	6	6.67	4	5	2.73	7.27	12.73	18.94	3.96	6.31	6.21	2.07
334	Institution A	Second	Jakarta	M	6	6	4	6	5.45	5.45	15.45	17.45	0	5.82	2	0.67
335	Institution A	Second	Jakarta	N	6	10	4	9	5.45	10	15.45	29	3.99	9.67	13.55	4.52
336	Institution A	Second	Jakarta	O	6	8	7	8	3.64	8.18	16.64	24.18	4.24	8.06	7.54	2.51
338	Institution A	Second	Jakarta	P	6.67	5.33	7	8	4.55	7.27	18.22	20.6	4.32	6.87	2.38	0.79
339	Institution A	Second	Jakarta	Q	4	6	3	8	4.55	3.64	11.55	17.64	4.13	5.88	6.09	2.03
340	Institution 4	First	Jakarta	A	6	8.67	4	8	2.73	9.09	12.73	25.76	4.24333	8.58667	13.03	4.34333
341	Institution 4	First	Jakarta	B	6	10	6	9	3.64	7.27	15.64	26.27	5.21333	8.75667	10.63	3.54333
342	Institution 4	First	Jakarta	C	5.33	10	5	7	5.45	10	15.78	27	5.26	9	11.22	3.74
343	Institution 4	First	Jakarta	D	6.67	10	3	8	3.64	3.64	13.31	21.64	4.43667	7.21333	8.33	2.77667
344	Institution 4	First	Jakarta	E	4.67	9.33	4	10	3.64	8.18	12.31	27.51	4.10333	9.17	15.2	5.06667
345	Institution 4	First	Jakarta	F	6	10	7	7	5.45	7.27	18.45	24.27	6.15	8.09	5.82	1.94
346	Institution 4	First	Jakarta	G	7.33	10	4	7	5.45	9.09	16.78	26.09	5.59333	8.69667	9.31	3.10333
347	Institution 4	First	Jakarta	H	6.67	10	4	10	4.55	6.36	15.22	26.36	5.07333	8.78667	11.14	3.71333
348	Institution 4	First	Jakarta	I	6	9.33	6	7	3.64	6.36	15.64	22.69	5.21333	7.56333	7.05	2.35
349	Institution 4	First	Jakarta	J	6.67	7.33	2	7	3.64	5.45	12.31	19.78	4.10333	6.59333	7.47	2.49
350	Institution 4	First	Jakarta	K	6.67	10	3	9	6.36	9.09	16.03	28.09	5.34333	9.36333	12.06	4.02
351	Institution 4	First	Jakarta	L	5.33	10	4	4	4.55	3.64	13.88	17.64	4.62667	5.88	3.76	1.25333
352	Institution 4	First	Jakarta	M	8.67	9.33	3	5	3.64	9.09	15.31	23.42	5.10333	7.80667	8.11	2.70333
353	Institution 4	First	Jakarta	N	6	10	5	10	3.64	9.09	14.64	29.09	4.88	9.69667	14.45	4.81667
354	Institution 4	First	Jakarta	O	6	10	2	9	3.64	7.27	11.64	26.27	3.88	8.75667	14.63	4.87667
355	Institution 4	First	Jakarta	P	6.67	10	4	10	2.73	8.18	13.4	28.18	4.46667	9.39333	14.78	4.92667
357	Institution 4	First	Jakarta	Q	3.33	8.67	6	6	2.73	6.36	12.06	21.03	4.02	7.01	8.97	2.99
358	Institution 4	First	Jakarta	R	6	10	4	9	3.64	4.55	13.64	23.55	4.54667	7.85	9.91	3.30333
359	Institution 4	First	Jakarta	S	6	10	4	10	4.55	8.18	14.55	28.18	4.85	9.39333	13.63	4.54333
360	Institution 4	First	Jakarta	T	6	9.33	6	8	4.55	9.09	16.55	26.42	5.51667	8.80667	9.87	3.29
361	Institution 4	First	Jakarta	A	6.67	9.33	4	7	2.73	9.09	13.4	25.42	4.46667	8.47333	12.02	4.00667
362	Institution 4	First	Jakarta	B	7.33	9.33	4	6	4.55	5.45	15.88	20.78	5.29333	6.92667	4.9	1.63333
363	Institution 4	First	Jakarta	C	2	9.33	3	4	3.64	5.45	8.64	18.78	2.88	6.26	10.14	3.38
364	Institution 4	First	Jakarta	D	6.67	9.33	7	8	2.73	7.27	16.4	24.6	5.46667	8.2	8.2	2.73333
365	Institution 4	First	Jakarta	E	5.33	10	5	9	6.36	7.27	16.69	26.27	5.56333	8.75667	9.58	3.19333
366	Institution 4	First	Jakarta	F	6	10	4	9	4.55	5.45	14.55	24.45	4.85	8.15	9.9	3.3
367	Institution 4	First	Jakarta	G	6	9.33	6	9	8.18	8.18	20.18	26.51	6.72667	8.83667	6.33	2.11
368	Institution 4	First	Jakarta	H	4	8	5	9	3.64	4.55	12.64	21.55	4.21333	7.18333	8.91	2.97
369	Institution 4	First	Jakarta	I	6	8.67	2	9	2.73	9.09	10.73	26.76	3.57667	8.92	16.03	5.34333
370	Institution 4	First	Jakarta	J	6	8	5	7	4.55	8.18	15.55	23.18	5.18333	7.72667	7.63	2.54333
371	Institution 4	First	Jakarta	K	6.67	10	7	8	5.45	9.09	19.12	27.09	6.37333	9.03	7.97	2.65667
372	Institution 4	First	Jakarta	L	5.33	9.33	4	7	4.55	6.36	13.88	22.69	4.62667	7.56333	8.81	2.93667
373	Institution 4	First	Jakarta	M	4.67	6.67	6	7	3.64	4.55	14.31	18.22	4.77	6.07333	3.91	1.30333
374	Institution 4	First	Jakarta	N	6.67	10	4	9	1.82	7.27	12.49	26.27	4.16333	8.75667	13.78	4.59333
375	Institution 4	First	Jakarta	O	7.33	10	7	10	5.45	8.18	19.78	28.18	6.59333	9.39333	8.4	2.8
376	Institution 4	First	Jakarta	P	7.33	10	8	8	4.55	8.18	19.88	26.18	6.62667	8.72667	6.3	2.1
377	Institution 3	First	Java & Kalimantan	A	8	10	6	9	6.36	10	20.36	29	6.78667	9.66667	8.64	2.88
378	Institution 3	First	Java & Kalimantan	B	4.67	9.33	8	7	3.64	7.27	16.31	23.6	5.43667	7.86667	7.29	2.43
379	Institution 3	First	Java & Kalimantan	C	4.67	9.33	4	7	6.36	6.36	15.03	22.69	5.01	7.56333	7.66	2.55333
380	Institution 3	First	Java & Kalimantan	D	6.67	10	8	10	2.73	6.36	17.4	26.36	5.8	8.78667	8.96	2.98667
381	Institution 3	First	Java & Kalimantan	E	6	10	6	7	4.55	4.55	16.55	21.55	5.51667	7.18333	5	1.66667
382	Institution 3	First	Java & Kalimantan	F	6.67	10	3	7	5.45	4.55	15.12	21.55	5.04	7.18333	6.43	2.14333
383	Institution 3	First	Java & Kalimantan	G	4	9.33	4	8	1.82	5.45	9.82	22.78	3.27333	7.59333	12.96	4.32
384	Institution 3	First	Java & Kalimantan	H	6	8.67	6	7	8.18	6.36	20.18	22.03	6.72667	7.34333	1.85	0.616667
385	Institution 3	First	Java & Kalimantan	I	8.67	9.33	4	10	6.36	7.27	19.03	26.6	6.34333	8.86667	7.57	2.52333
386	Institution 3	First	Java & Kalimantan	J	6	10	4	9	6.36	8.18	16.36	27.18	5.45333	9.06	10.82	3.60667
387	Institution 3	First	Java & Kalimantan	K	5.33	8	3	9	5.45	6.36	13.78	23.36	4.59333	7.78667	9.58	3.19333
388	Institution 3	First	Java & Kalimantan	L	6	8	5	8	3.64	6.36	14.64	22.36	4.88	7.45333	7.72	2.57333
389	Institution 3	First	Java & Kalimantan	M	7.33	9.33	6	4	2.73	8.18	16.06	21.51	5.35333	7.17	5.45	1.81667
390	Institution 3	First	Java & Kalimantan	N	6.67	8.67	4	8	3.64	6.36	14.31	23.03	4.77	7.67667	8.72	2.90667
391	Institution 3	First	Java & Kalimantan	O	7.33	9.33	6	10	6.36	6.36	19.69	25.69	6.56333	8.56333	6	2
392	Institution 3	First	Java & Kalimantan	P	6	8	6	4	4.55	7.27	16.55	19.27	5.51667	6.42333	2.72	0.906667
393	Institution 3	First	Java & Kalimantan	Q	5.33	6.67	5	6	3.64	5.45	13.97	18.12	4.65667	6.04	4.15	1.38333
394	Institution 3	First	Java & Kalimantan	R	6.67	10	3	7	4.55	8.18	14.22	25.18	4.74	8.39333	10.96	3.65333
395	Institution 3	First	Java & Kalimantan	S	6.67	8.67	4	10	6.36	6.36	17.03	25.03	5.67667	8.34333	8	2.66667
396	Institution 3	First	Java & Kalimantan	T	3.33	3.33	2	8	3.64	7.27	8.97	18.6	2.99	6.2	9.63	3.21
397	Institution 3	First	Java & Kalimantan	A	6.67	8.67	6	8	4.55	6.36	17.22	23.03	5.74	7.67667	5.81	1.93667
398	Institution 3	First	Java & Kalimantan	B	4	2.67	5	6	4.55	1.82	13.55	10.49	4.51667	3.49667	-3.06	-1.02
399	Institution 3	First	Java & Kalimantan	C	5.33	10	10	6	5.45	8.18	20.78	24.18	6.92667	8.06	3.4	1.13333
400	Institution 3	First	Java & Kalimantan	D	7.33	10	3	7	4.55	7.27	14.88	24.27	4.96	8.09	9.39	3.13
401	Institution 3	First	Java & Kalimantan	E	5.33	4.67	3	7	6.36	6.36	14.69	18.03	4.89667	6.01	3.34	1.11333
402	Institution 3	First	Java & Kalimantan	F	7.33	10	5	6	5.45	9.09	17.78	25.09	5.92667	8.36333	7.31	2.43667
403	Institution 3	First	Java & Kalimantan	G	8	8.67	3	9	7.27	7.27	18.27	24.94	6.09	8.31333	6.67	2.22333
404	Institution 3	First	Java & Kalimantan	H	6	8	5	8	3.64	8.18	14.64	24.18	4.88	8.06	9.54	3.18
405	Institution 3	First	Java & Kalimantan	I	6.67	4.67	4	7	3.64	4.55	14.31	16.22	4.77	5.40667	1.91	0.636667
406	Institution 3	First	Java & Kalimantan	J	6.67	8.67	4	9	4.55	6.36	15.22	24.03	5.07333	8.01	8.81	2.93667
407	Institution 3	First	Java & Kalimantan	K	4.67	10	10	8	6.36	6.36	21.03	24.36	7.01	8.12	3.33	1.11
408	Institution 2	First	Jakarta	A	6	8.67	2	6	4.55	4.55	12.55	19.22	4.18333	6.40667	6.67	2.22333
409	Institution 2	First	Jakarta	B	5.33	2.67	2	6	4.55	5.45	11.88	14.12	3.96	4.70667	2.24	0.746667
410	Institution 2	First	Jakarta	C	8	5.33	5	9	6.36	9.09	19.36	23.42	6.45333	7.80667	4.06	1.35333
411	Institution 2	First	Jakarta	D	8	10	5	9	5.45	6.36	18.45	25.36	6.15	8.45333	6.91	2.30333
412	Institution 2	First	Jakarta	E	6.67	9.33	7	10	4.55	7.27	18.22	26.6	6.07333	8.86667	8.38	2.79333
413	Institution 2	First	Jakarta	F	7.33	9.33	8	8	8.18	9.09	23.51	26.42	7.83667	8.80667	2.91	0.97
414	Institution 2	First	Jakarta	G	4	10	3	9	2.73	7.27	9.73	26.27	3.24333	8.75667	16.54	5.51333
415	Institution 2	First	Jakarta	H	6	6.67	7	6	3.64	7.27	16.64	19.94	5.54667	6.64667	3.3	1.1
416	Institution 2	First	Jakarta	I	6.67	9.33	3	6	4.55	7.27	14.22	22.6	4.74	7.53333	8.38	2.79333
417	Institution 2	First	Jakarta	J	3.33	8.67	3	8	5.45	6.36	11.78	23.03	3.92667	7.67667	11.25	3.75
418	Institution 2	First	Jakarta	K	7.33	9.33	8	8	4.55	9.09	19.88	26.42	6.62667	8.80667	6.54	2.18
419	Institution 2	First	Jakarta	L	7.33	8.67	3	5	4.55	7.27	14.88	20.94	4.96	6.98	6.06	2.02
420	Institution 2	First	Jakarta	M	6.67	10	5	8	5.45	5.45	17.12	23.45	5.70667	7.81667	6.33	2.11
421	Institution 2	First	Jakarta	N	6.67	9.33	3	8	0.91	7.27	10.58	24.6	3.52667	8.2	14.02	4.67333
422	Institution 2	First	Jakarta	O	4	10	3	4	5.45	3.64	12.45	17.64	4.15	5.88	5.19	1.73
423	Institution 2	First	Jakarta	P	7.33	8.67	7	6	5.45	6.36	19.78	21.03	6.59333	7.01	1.25	0.416667
424	Institution 2	First	Jakarta	Q	8.67	6	5	8	4.55	8.18	18.22	22.18	6.07333	7.39333	3.96	1.32
425	Institution 2	First	Jakarta	R	6	9.33	8	9	6.36	9.09	20.36	27.42	6.78667	9.14	7.06	2.35333
426	Institution 2	First	Jakarta	S	6	10	3	5	2.73	4.55	11.73	19.55	3.91	6.51667	7.82	2.60667
427	Institution 2	First	Jakarta	T	5.33	9.33	6	10	5.45	6.36	16.78	25.69	5.59333	8.56333	8.91	2.97
428	Institution 2	First	Jakarta	A	5.33	9.33	3	6	2.73	4.55	11.06	19.88	3.68667	6.62667	8.82	2.94
429	Institution 2	First	Jakarta	B	6.67	7.33	8	9	7.27	8.18	21.94	24.51	7.31333	8.17	2.57	0.856667
430	Institution 2	First	Jakarta	C	4	10	3	6	5.45	4.55	12.45	20.55	4.15	6.85	8.1	2.7
431	Institution 2	First	Jakarta	D	6	8.67	6	9	3.64	7.27	15.64	24.94	5.21333	8.31333	9.3	3.1
432	Institution 2	First	Jakarta	E	4	9.33	4	6	7.27	5.45	15.27	20.78	5.09	6.92667	5.51	1.83667
433	Institution 2	First	Jakarta	F	4.67	7.33	2	9	2.73	5.45	9.4	21.78	3.13333	7.26	12.38	4.12667
434	Institution 2	First	Jakarta	G	5.33	8	4	10	7.27	6.36	16.6	24.36	5.53333	8.12	7.76	2.58667
435	Institution 2	First	Jakarta	H	4	6.67	5	8	4.55	6.36	13.55	21.03	4.51667	7.01	7.48	2.49333
436	Institution 2	First	Jakarta	I	3.33	9.33	3	9	3.64	7.27	9.97	25.6	3.32333	8.53333	15.63	5.21
437	Institution 2	First	Jakarta	J	8	8	6	8	4.55	8.18	18.55	24.18	6.18333	8.06	5.63	1.87667
438	Institution 2	First	Jakarta	K	8	9.33	7	10	4.55	8.18	19.55	27.51	6.51667	9.17	7.96	2.65333
439	Institution 2	First	Jakarta	L	4	9.33	3	10	5.45	7.27	12.45	26.6	4.15	8.86667	14.15	4.71667
440	Institution 2	First	Jakarta	M	4.67	6.67	4	9	3.64	7.27	12.31	22.94	4.10333	7.64667	10.63	3.54333
441	Institution 2	First	Jakarta	N	8.67	10	7	7	7.27	7.27	22.94	24.27	7.64667	8.09	1.33	0.443333
442	Institution 2	First	Jakarta	O	3.33	10	4	10	2.73	5.45	10.06	25.45	3.35333	8.48333	15.39	5.13
443	Institution 2	First	Jakarta	P	6	10	6	9	3.64	6.36	15.64	25.36	5.21333	8.45333	9.72	3.24
444	Institution 2	First	Jakarta	Q	6.67	7.33	4	8	4.55	5.45	15.22	20.78	5.07333	6.92667	5.56	1.85333
445	Institution 2	First	Jakarta	R	5.33	9.33	7	9	2.73	8.18	15.06	26.51	5.02	8.83667	11.45	3.81667
446	Institution 2	First	Jakarta	S	5.33	9.33	4	8	0.91	5.45	10.24	22.78	3.41333	7.59333	12.54	4.18
447	Institution 2	First	Jakarta	T	6.67	8.67	6	5	2.73	6.36	15.4	20.03	5.13333	6.67667	4.63	1.54333
