# Supplementary material for: Redesigning a faculty development program for clinical teachers in Indonesia: a before-and-after study
Source: J Educ Eval Health Prof. 2024 Jun 13;21:14. doi: 10.3352/jeehp.2024.21.14 (PMC11893188; doi:10.3352/jeehp.2024.21.14)
Supplement: Supplementary file 2 — Supplement 1. Items from the evaluation questionnaire of the first pilot program. [file jeehp-21-14-suppl1.xlsx]

## Sheet: Sheet1
Supplement 1. Items from the evaluation questionnaire of the first pilot program
No.	Questions	Answer type
1	How do you rate all of the training materials available on the platform?	4-point Likert scale (1 “very poor”, 2 “poor”, 3 “good”, 4 “very good”)
	Bagaimana Sejawat menilai seluruh materi pelatihan yang tersedia dalam platform OCI?
2	How do you rate the online learning sessions?	4-point Likert scale (1 “very poor”, 2 “poor”, 3 “good”, 4 “very good”)
	Bagaimana Sejawat menilai pelaksanaan sesi pembelajaran daring hari ketiga
3	Please write further recommendations regarding the training sessions.	Open answer
	Mohon sampaikan masukan lebih lanjut untuk pelaksanaan sesi pelatihan
